# Supplementary material for: Structure of the vasopressin hormone–V2 receptor–β-arrestin1 ternary complex
Source: Sci Adv. 2022 Sep 2;8(35):eabo7761. doi: 10.1126/sciadv.abo7761 (PMC10866553; doi:10.1126/sciadv.abo7761)
Supplement: Supplementary file 2 — Movie S1 [file sciadv.abo7761_movie_s1.zip]

Archive with 1 entries (1 files):
- sciadv.abo7761_movie_s1.mp4
